# Supplementary material for: Genetic analysis of cassava brown streak disease root necrosis using image analysis and genome-wide association studies
Source: Front Plant Sci. 2024 Mar 18;15:1360729. doi: 10.3389/fpls.2024.1360729 (PMC10982329; doi:10.3389/fpls.2024.1360729)
Supplement: Supplementary file 12 [file Table_1.xlsx]

## Sheet: Table1
Supplementary table 1: Details of Genes identified in the 172.2kb region on the chromosome 1
Chromosome	Phytozome	Gene region	Starting position	Ending position	Gene ID
Chromosome01	phytozomev10	exon	28931205	28931784	ID=Manes.01G194200.2.v6.1.exon.1;Parent=Manes.01G194200.2.v6.1;pacid=32358578
Chromosome01	phytozomev10	CDS	28931205	28931239	ID=Manes.01G194200.2.v6.1.CDS.1;Parent=Manes.01G194200.2.v6.1;pacid=32358578
Chromosome01	phytozomev10	five_prime_UTR	28931240	28931784	ID=Manes.01G194200.2.v6.1.five_prime_UTR.1;Parent=Manes.01G194200.2.v6.1;pacid=32358578
Chromosome01	phytozomev10	gene	28935674	28938257	ID=Manes.01G194300.v6.1;Name=Manes.01G194300;ancestorIdentifier=cassava4.1_003264m.g.v4.1
Chromosome01	phytozomev10	mRNA	28935674	28938257	ID=Manes.01G194300.1.v6.1;Name=Manes.01G194300.1;pacid=32358107;longest=1;ancestorIdentifier=cassava4.1_003264m.v4.1;Parent=Manes.01G194300.v6.1
Chromosome01	phytozomev10	exon	28937451	28938257	ID=Manes.01G194300.1.v6.1.exon.1;Parent=Manes.01G194300.1.v6.1;pacid=32358107
Chromosome01	phytozomev10	CDS	28937451	28938257	ID=Manes.01G194300.1.v6.1.CDS.1;Parent=Manes.01G194300.1.v6.1;pacid=32358107
Chromosome01	phytozomev10	exon	28937191	28937299	ID=Manes.01G194300.1.v6.1.exon.2;Parent=Manes.01G194300.1.v6.1;pacid=32358107
Chromosome01	phytozomev10	CDS	28937191	28937299	ID=Manes.01G194300.1.v6.1.CDS.2;Parent=Manes.01G194300.1.v6.1;pacid=32358107
Chromosome01	phytozomev10	exon	28936421	28937001	ID=Manes.01G194300.1.v6.1.exon.3;Parent=Manes.01G194300.1.v6.1;pacid=32358107
Chromosome01	phytozomev10	CDS	28936421	28937001	ID=Manes.01G194300.1.v6.1.CDS.3;Parent=Manes.01G194300.1.v6.1;pacid=32358107
Chromosome01	phytozomev10	exon	28935674	28936138	ID=Manes.01G194300.1.v6.1.exon.4;Parent=Manes.01G194300.1.v6.1;pacid=32358107
Chromosome01	phytozomev10	CDS	28935674	28936138	ID=Manes.01G194300.1.v6.1.CDS.4;Parent=Manes.01G194300.1.v6.1;pacid=32358107
Chromosome01	phytozomev10	gene	28943676	28954001	ID=Manes.01G194400.v6.1;Name=Manes.01G194400;ancestorIdentifier=cassava4.1_000246m.g.v4.1
Chromosome01	phytozomev10	mRNA	28943676	28954001	ID=Manes.01G194400.1.v6.1;Name=Manes.01G194400.1;pacid=32359144;longest=1;ancestorIdentifier=cassava4.1_000246m.v4.1;Parent=Manes.01G194400.v6.1
Chromosome01	phytozomev10	exon	28943676	28943782	ID=Manes.01G194400.1.v6.1.exon.1;Parent=Manes.01G194400.1.v6.1;pacid=32359144
Chromosome01	phytozomev10	five_prime_UTR	28943676	28943782	ID=Manes.01G194400.1.v6.1.five_prime_UTR.1;Parent=Manes.01G194400.1.v6.1;pacid=32359144
Chromosome01	phytozomev10	exon	28944133	28944314	ID=Manes.01G194400.1.v6.1.exon.2;Parent=Manes.01G194400.1.v6.1;pacid=32359144
Chromosome01	phytozomev10	five_prime_UTR	28944133	28944240	ID=Manes.01G194400.1.v6.1.five_prime_UTR.2;Parent=Manes.01G194400.1.v6.1;pacid=32359144
Chromosome01	phytozomev10	CDS	28944241	28944314	ID=Manes.01G194400.1.v6.1.CDS.1;Parent=Manes.01G194400.1.v6.1;pacid=32359144
Chromosome01	phytozomev10	exon	28945008	28945211	ID=Manes.01G194400.1.v6.1.exon.3;Parent=Manes.01G194400.1.v6.1;pacid=32359144
Chromosome01	phytozomev10	CDS	28945008	28945211	ID=Manes.01G194400.1.v6.1.CDS.2;Parent=Manes.01G194400.1.v6.1;pacid=32359144
Chromosome01	phytozomev10	exon	28945315	28945501	ID=Manes.01G194400.1.v6.1.exon.4;Parent=Manes.01G194400.1.v6.1;pacid=32359144
Chromosome01	phytozomev10	CDS	28945315	28945501	ID=Manes.01G194400.1.v6.1.CDS.3;Parent=Manes.01G194400.1.v6.1;pacid=32359144
Chromosome01	phytozomev10	exon	28945592	28945690	ID=Manes.01G194400.1.v6.1.exon.5;Parent=Manes.01G194400.1.v6.1;pacid=32359144
Chromosome01	phytozomev10	CDS	28945592	28945690	ID=Manes.01G194400.1.v6.1.CDS.4;Parent=Manes.01G194400.1.v6.1;pacid=32359144
Chromosome01	phytozomev10	exon	28945779	28945946	ID=Manes.01G194400.1.v6.1.exon.6;Parent=Manes.01G194400.1.v6.1;pacid=32359144
Chromosome01	phytozomev10	CDS	28945779	28945946	ID=Manes.01G194400.1.v6.1.CDS.5;Parent=Manes.01G194400.1.v6.1;pacid=32359144
Chromosome01	phytozomev10	exon	28946028	28946358	ID=Manes.01G194400.1.v6.1.exon.7;Parent=Manes.01G194400.1.v6.1;pacid=32359144
Chromosome01	phytozomev10	CDS	28946028	28946358	ID=Manes.01G194400.1.v6.1.CDS.6;Parent=Manes.01G194400.1.v6.1;pacid=32359144
Chromosome01	phytozomev10	exon	28947325	28947461	ID=Manes.01G194400.1.v6.1.exon.8;Parent=Manes.01G194400.1.v6.1;pacid=32359144
Chromosome01	phytozomev10	CDS	28947325	28947461	ID=Manes.01G194400.1.v6.1.CDS.7;Parent=Manes.01G194400.1.v6.1;pacid=32359144
Chromosome01	phytozomev10	exon	28947880	28947955	ID=Manes.01G194400.1.v6.1.exon.9;Parent=Manes.01G194400.1.v6.1;pacid=32359144
Chromosome01	phytozomev10	CDS	28947880	28947955	ID=Manes.01G194400.1.v6.1.CDS.8;Parent=Manes.01G194400.1.v6.1;pacid=32359144
Chromosome01	phytozomev10	exon	28948039	28948068	ID=Manes.01G194400.1.v6.1.exon.10;Parent=Manes.01G194400.1.v6.1;pacid=32359144
Chromosome01	phytozomev10	CDS	28948039	28948068	ID=Manes.01G194400.1.v6.1.CDS.9;Parent=Manes.01G194400.1.v6.1;pacid=32359144
Chromosome01	phytozomev10	exon	28948551	28948831	ID=Manes.01G194400.1.v6.1.exon.11;Parent=Manes.01G194400.1.v6.1;pacid=32359144
Chromosome01	phytozomev10	CDS	28948551	28948831	ID=Manes.01G194400.1.v6.1.CDS.10;Parent=Manes.01G194400.1.v6.1;pacid=32359144
Chromosome01	phytozomev10	exon	28948931	28949085	ID=Manes.01G194400.1.v6.1.exon.12;Parent=Manes.01G194400.1.v6.1;pacid=32359144
Chromosome01	phytozomev10	CDS	28948931	28949085	ID=Manes.01G194400.1.v6.1.CDS.11;Parent=Manes.01G194400.1.v6.1;pacid=32359144
Chromosome01	phytozomev10	exon	28949377	28949504	ID=Manes.01G194400.1.v6.1.exon.13;Parent=Manes.01G194400.1.v6.1;pacid=32359144
Chromosome01	phytozomev10	CDS	28949377	28949504	ID=Manes.01G194400.1.v6.1.CDS.12;Parent=Manes.01G194400.1.v6.1;pacid=32359144
Chromosome01	phytozomev10	exon	28949650	28949904	ID=Manes.01G194400.1.v6.1.exon.14;Parent=Manes.01G194400.1.v6.1;pacid=32359144
Chromosome01	phytozomev10	CDS	28949650	28949904	ID=Manes.01G194400.1.v6.1.CDS.13;Parent=Manes.01G194400.1.v6.1;pacid=32359144
Chromosome01	phytozomev10	exon	28950090	28950770	ID=Manes.01G194400.1.v6.1.exon.15;Parent=Manes.01G194400.1.v6.1;pacid=32359144
Chromosome01	phytozomev10	CDS	28950090	28950770	ID=Manes.01G194400.1.v6.1.CDS.14;Parent=Manes.01G194400.1.v6.1;pacid=32359144
Chromosome01	phytozomev10	exon	28950904	28950995	ID=Manes.01G194400.1.v6.1.exon.16;Parent=Manes.01G194400.1.v6.1;pacid=32359144
Chromosome01	phytozomev10	CDS	28950904	28950995	ID=Manes.01G194400.1.v6.1.CDS.15;Parent=Manes.01G194400.1.v6.1;pacid=32359144
Chromosome01	phytozomev10	exon	28951355	28951975	ID=Manes.01G194400.1.v6.1.exon.17;Parent=Manes.01G194400.1.v6.1;pacid=32359144
Chromosome01	phytozomev10	CDS	28951355	28951975	ID=Manes.01G194400.1.v6.1.CDS.16;Parent=Manes.01G194400.1.v6.1;pacid=32359144
Chromosome01	phytozomev10	exon	28952085	28952185	ID=Manes.01G194400.1.v6.1.exon.18;Parent=Manes.01G194400.1.v6.1;pacid=32359144
Chromosome01	phytozomev10	CDS	28952085	28952185	ID=Manes.01G194400.1.v6.1.CDS.17;Parent=Manes.01G194400.1.v6.1;pacid=32359144
Chromosome01	phytozomev10	exon	28952263	28952401	ID=Manes.01G194400.1.v6.1.exon.19;Parent=Manes.01G194400.1.v6.1;pacid=32359144
Chromosome01	phytozomev10	CDS	28952263	28952401	ID=Manes.01G194400.1.v6.1.CDS.18;Parent=Manes.01G194400.1.v6.1;pacid=32359144
Chromosome01	phytozomev10	exon	28952516	28952668	ID=Manes.01G194400.1.v6.1.exon.20;Parent=Manes.01G194400.1.v6.1;pacid=32359144
Chromosome01	phytozomev10	CDS	28952516	28952668	ID=Manes.01G194400.1.v6.1.CDS.19;Parent=Manes.01G194400.1.v6.1;pacid=32359144
Chromosome01	phytozomev10	exon	28952765	28952928	ID=Manes.01G194400.1.v6.1.exon.21;Parent=Manes.01G194400.1.v6.1;pacid=32359144
Chromosome01	phytozomev10	CDS	28952765	28952928	ID=Manes.01G194400.1.v6.1.CDS.20;Parent=Manes.01G194400.1.v6.1;pacid=32359144
Chromosome01	phytozomev10	exon	28952994	28953093	ID=Manes.01G194400.1.v6.1.exon.22;Parent=Manes.01G194400.1.v6.1;pacid=32359144
Chromosome01	phytozomev10	CDS	28952994	28953093	ID=Manes.01G194400.1.v6.1.CDS.21;Parent=Manes.01G194400.1.v6.1;pacid=32359144
Chromosome01	phytozomev10	exon	28953193	28953361	ID=Manes.01G194400.1.v6.1.exon.23;Parent=Manes.01G194400.1.v6.1;pacid=32359144
Chromosome01	phytozomev10	CDS	28953193	28953336	ID=Manes.01G194400.1.v6.1.CDS.22;Parent=Manes.01G194400.1.v6.1;pacid=32359144
Chromosome01	phytozomev10	three_prime_UTR	28953337	28953361	ID=Manes.01G194400.1.v6.1.three_prime_UTR.1;Parent=Manes.01G194400.1.v6.1;pacid=32359144
Chromosome01	phytozomev10	exon	28953611	28954001	ID=Manes.01G194400.1.v6.1.exon.24;Parent=Manes.01G194400.1.v6.1;pacid=32359144
Chromosome01	phytozomev10	three_prime_UTR	28953611	28954001	ID=Manes.01G194400.1.v6.1.three_prime_UTR.2;Parent=Manes.01G194400.1.v6.1;pacid=32359144
Chromosome01	phytozomev10	gene	28955503	28960471	ID=Manes.01G194500.v6.1;Name=Manes.01G194500;ancestorIdentifier=cassava4.1_007404m.g.v4.1
Chromosome01	phytozomev10	mRNA	28955503	28960471	ID=Manes.01G194500.1.v6.1;Name=Manes.01G194500.1;pacid=32359414;longest=1;Parent=Manes.01G194500.v6.1
Chromosome01	phytozomev10	exon	28955503	28956329	ID=Manes.01G194500.1.v6.1.exon.1;Parent=Manes.01G194500.1.v6.1;pacid=32359414
Chromosome01	phytozomev10	five_prime_UTR	28955503	28955629	ID=Manes.01G194500.1.v6.1.five_prime_UTR.1;Parent=Manes.01G194500.1.v6.1;pacid=32359414
Chromosome01	phytozomev10	CDS	28955630	28956329	ID=Manes.01G194500.1.v6.1.CDS.1;Parent=Manes.01G194500.1.v6.1;pacid=32359414
Chromosome01	phytozomev10	exon	28956428	28956507	ID=Manes.01G194500.1.v6.1.exon.2;Parent=Manes.01G194500.1.v6.1;pacid=32359414
Chromosome01	phytozomev10	CDS	28956428	28956507	ID=Manes.01G194500.1.v6.1.CDS.2;Parent=Manes.01G194500.1.v6.1;pacid=32359414
Chromosome01	phytozomev10	exon	28957196	28957273	ID=Manes.01G194500.1.v6.1.exon.3;Parent=Manes.01G194500.1.v6.1;pacid=32359414
Chromosome01	phytozomev10	CDS	28957196	28957273	ID=Manes.01G194500.1.v6.1.CDS.3;Parent=Manes.01G194500.1.v6.1;pacid=32359414
Chromosome01	phytozomev10	exon	28958557	28958652	ID=Manes.01G194500.1.v6.1.exon.4;Parent=Manes.01G194500.1.v6.1;pacid=32359414
Chromosome01	phytozomev10	CDS	28958557	28958652	ID=Manes.01G194500.1.v6.1.CDS.4;Parent=Manes.01G194500.1.v6.1;pacid=32359414
Chromosome01	phytozomev10	exon	28958745	28958816	ID=Manes.01G194500.1.v6.1.exon.5;Parent=Manes.01G194500.1.v6.1;pacid=32359414
Chromosome01	phytozomev10	CDS	28958745	28958816	ID=Manes.01G194500.1.v6.1.CDS.5;Parent=Manes.01G194500.1.v6.1;pacid=32359414
Chromosome01	phytozomev10	exon	28959024	28959077	ID=Manes.01G194500.1.v6.1.exon.6;Parent=Manes.01G194500.1.v6.1;pacid=32359414
Chromosome01	phytozomev10	CDS	28959024	28959077	ID=Manes.01G194500.1.v6.1.CDS.6;Parent=Manes.01G194500.1.v6.1;pacid=32359414
Chromosome01	phytozomev10	exon	28959194	28959259	ID=Manes.01G194500.1.v6.1.exon.7;Parent=Manes.01G194500.1.v6.1;pacid=32359414
Chromosome01	phytozomev10	CDS	28959194	28959259	ID=Manes.01G194500.1.v6.1.CDS.7;Parent=Manes.01G194500.1.v6.1;pacid=32359414
Chromosome01	phytozomev10	exon	28959866	28960471	ID=Manes.01G194500.1.v6.1.exon.8;Parent=Manes.01G194500.1.v6.1;pacid=32359414
Chromosome01	phytozomev10	CDS	28959866	28959910	ID=Manes.01G194500.1.v6.1.CDS.8;Parent=Manes.01G194500.1.v6.1;pacid=32359414
Chromosome01	phytozomev10	three_prime_UTR	28959911	28960471	ID=Manes.01G194500.1.v6.1.three_prime_UTR.1;Parent=Manes.01G194500.1.v6.1;pacid=32359414
Chromosome01	phytozomev10	mRNA	28955538	28960463	ID=Manes.01G194500.2.v6.1;Name=Manes.01G194500.2;pacid=32359415;longest=0;Parent=Manes.01G194500.v6.1
Chromosome01	phytozomev10	exon	28955538	28956329	ID=Manes.01G194500.2.v6.1.exon.1;Parent=Manes.01G194500.2.v6.1;pacid=32359415
Chromosome01	phytozomev10	five_prime_UTR	28955538	28955629	ID=Manes.01G194500.2.v6.1.five_prime_UTR.1;Parent=Manes.01G194500.2.v6.1;pacid=32359415
Chromosome01	phytozomev10	CDS	28955630	28956329	ID=Manes.01G194500.2.v6.1.CDS.1;Parent=Manes.01G194500.2.v6.1;pacid=32359415
Chromosome01	phytozomev10	exon	28956428	28956507	ID=Manes.01G194500.2.v6.1.exon.2;Parent=Manes.01G194500.2.v6.1;pacid=32359415
Chromosome01	phytozomev10	CDS	28956428	28956507	ID=Manes.01G194500.2.v6.1.CDS.2;Parent=Manes.01G194500.2.v6.1;pacid=32359415
Chromosome01	phytozomev10	exon	28957196	28957273	ID=Manes.01G194500.2.v6.1.exon.3;Parent=Manes.01G194500.2.v6.1;pacid=32359415
Chromosome01	phytozomev10	CDS	28957196	28957273	ID=Manes.01G194500.2.v6.1.CDS.3;Parent=Manes.01G194500.2.v6.1;pacid=32359415
Chromosome01	phytozomev10	exon	28958557	28958652	ID=Manes.01G194500.2.v6.1.exon.4;Parent=Manes.01G194500.2.v6.1;pacid=32359415
Chromosome01	phytozomev10	CDS	28958557	28958652	ID=Manes.01G194500.2.v6.1.CDS.4;Parent=Manes.01G194500.2.v6.1;pacid=32359415
Chromosome01	phytozomev10	exon	28958745	28958816	ID=Manes.01G194500.2.v6.1.exon.5;Parent=Manes.01G194500.2.v6.1;pacid=32359415
Chromosome01	phytozomev10	CDS	28958745	28958816	ID=Manes.01G194500.2.v6.1.CDS.5;Parent=Manes.01G194500.2.v6.1;pacid=32359415
Chromosome01	phytozomev10	exon	28959024	28959077	ID=Manes.01G194500.2.v6.1.exon.6;Parent=Manes.01G194500.2.v6.1;pacid=32359415
Chromosome01	phytozomev10	CDS	28959024	28959077	ID=Manes.01G194500.2.v6.1.CDS.6;Parent=Manes.01G194500.2.v6.1;pacid=32359415
Chromosome01	phytozomev10	exon	28959194	28959259	ID=Manes.01G194500.2.v6.1.exon.7;Parent=Manes.01G194500.2.v6.1;pacid=32359415
Chromosome01	phytozomev10	CDS	28959194	28959259	ID=Manes.01G194500.2.v6.1.CDS.7;Parent=Manes.01G194500.2.v6.1;pacid=32359415
Chromosome01	phytozomev10	exon	28959866	28959927	ID=Manes.01G194500.2.v6.1.exon.8;Parent=Manes.01G194500.2.v6.1;pacid=32359415
Chromosome01	phytozomev10	CDS	28959866	28959910	ID=Manes.01G194500.2.v6.1.CDS.8;Parent=Manes.01G194500.2.v6.1;pacid=32359415
Chromosome01	phytozomev10	three_prime_UTR	28959911	28959927	ID=Manes.01G194500.2.v6.1.three_prime_UTR.1;Parent=Manes.01G194500.2.v6.1;pacid=32359415
Chromosome01	phytozomev10	exon	28960055	28960463	ID=Manes.01G194500.2.v6.1.exon.9;Parent=Manes.01G194500.2.v6.1;pacid=32359415
Chromosome01	phytozomev10	three_prime_UTR	28960055	28960463	ID=Manes.01G194500.2.v6.1.three_prime_UTR.2;Parent=Manes.01G194500.2.v6.1;pacid=32359415
Chromosome01	phytozomev10	gene	28961011	28965596	ID=Manes.01G194600.v6.1;Name=Manes.01G194600;ancestorIdentifier=cassava4.1_017356m.g.v4.1
Chromosome01	phytozomev10	mRNA	28961011	28965596	ID=Manes.01G194600.1.v6.1;Name=Manes.01G194600.1;pacid=32359647;longest=1;ancestorIdentifier=cassava4.1_017356m.v4.1;Parent=Manes.01G194600.v6.1
Chromosome01	phytozomev10	exon	28965266	28965596	ID=Manes.01G194600.1.v6.1.exon.1;Parent=Manes.01G194600.1.v6.1;pacid=32359647
Chromosome01	phytozomev10	five_prime_UTR	28965266	28965596	ID=Manes.01G194600.1.v6.1.five_prime_UTR.1;Parent=Manes.01G194600.1.v6.1;pacid=32359647
Chromosome01	phytozomev10	exon	28964973	28965074	ID=Manes.01G194600.1.v6.1.exon.2;Parent=Manes.01G194600.1.v6.1;pacid=32359647
Chromosome01	phytozomev10	CDS	28964973	28965031	ID=Manes.01G194600.1.v6.1.CDS.1;Parent=Manes.01G194600.1.v6.1;pacid=32359647
Chromosome01	phytozomev10	five_prime_UTR	28965032	28965074	ID=Manes.01G194600.1.v6.1.five_prime_UTR.2;Parent=Manes.01G194600.1.v6.1;pacid=32359647
Chromosome01	phytozomev10	exon	28964539	28964678	ID=Manes.01G194600.1.v6.1.exon.3;Parent=Manes.01G194600.1.v6.1;pacid=32359647
Chromosome01	phytozomev10	CDS	28964539	28964678	ID=Manes.01G194600.1.v6.1.CDS.2;Parent=Manes.01G194600.1.v6.1;pacid=32359647
Chromosome01	phytozomev10	exon	28964197	28964250	ID=Manes.01G194600.1.v6.1.exon.4;Parent=Manes.01G194600.1.v6.1;pacid=32359647
Chromosome01	phytozomev10	CDS	28964197	28964250	ID=Manes.01G194600.1.v6.1.CDS.3;Parent=Manes.01G194600.1.v6.1;pacid=32359647
Chromosome01	phytozomev10	exon	28962529	28962617	ID=Manes.01G194600.1.v6.1.exon.5;Parent=Manes.01G194600.1.v6.1;pacid=32359647
Chromosome01	phytozomev10	CDS	28962529	28962617	ID=Manes.01G194600.1.v6.1.CDS.4;Parent=Manes.01G194600.1.v6.1;pacid=32359647
Chromosome01	phytozomev10	exon	28962374	28962449	ID=Manes.01G194600.1.v6.1.exon.6;Parent=Manes.01G194600.1.v6.1;pacid=32359647
Chromosome01	phytozomev10	CDS	28962374	28962449	ID=Manes.01G194600.1.v6.1.CDS.5;Parent=Manes.01G194600.1.v6.1;pacid=32359647
Chromosome01	phytozomev10	exon	28961011	28961437	ID=Manes.01G194600.1.v6.1.exon.7;Parent=Manes.01G194600.1.v6.1;pacid=32359647
Chromosome01	phytozomev10	three_prime_UTR	28961011	28961315	ID=Manes.01G194600.1.v6.1.three_prime_UTR.1;Parent=Manes.01G194600.1.v6.1;pacid=32359647
Chromosome01	phytozomev10	CDS	28961316	28961437	ID=Manes.01G194600.1.v6.1.CDS.6;Parent=Manes.01G194600.1.v6.1;pacid=32359647
Chromosome01	phytozomev10	gene	28974831	28976753	ID=Manes.01G194700.v6.1;Name=Manes.01G194700;ancestorIdentifier=cassava4.1_027652m.g.v4.1
Chromosome01	phytozomev10	mRNA	28974831	28976753	ID=Manes.01G194700.1.v6.1;Name=Manes.01G194700.1;pacid=32358218;longest=1;ancestorIdentifier=cassava4.1_027652m.v4.1;Parent=Manes.01G194700.v6.1
Chromosome01	phytozomev10	exon	28974831	28976753	ID=Manes.01G194700.1.v6.1.exon.1;Parent=Manes.01G194700.1.v6.1;pacid=32358218
Chromosome01	phytozomev10	five_prime_UTR	28974831	28975356	ID=Manes.01G194700.1.v6.1.five_prime_UTR.1;Parent=Manes.01G194700.1.v6.1;pacid=32358218
Chromosome01	phytozomev10	CDS	28975357	28976499	ID=Manes.01G194700.1.v6.1.CDS.1;Parent=Manes.01G194700.1.v6.1;pacid=32358218
Chromosome01	phytozomev10	three_prime_UTR	28976500	28976753	ID=Manes.01G194700.1.v6.1.three_prime_UTR.1;Parent=Manes.01G194700.1.v6.1;pacid=32358218
Chromosome01	phytozomev10	gene	28977839	28978654	ID=Manes.01G194800.v6.1;Name=Manes.01G194800;ancestorIdentifier=cassava4.1_030638m.g.v4.1
Chromosome01	phytozomev10	mRNA	28977839	28978654	ID=Manes.01G194800.1.v6.1;Name=Manes.01G194800.1;pacid=32359650;longest=1;ancestorIdentifier=cassava4.1_030638m.v4.1;Parent=Manes.01G194800.v6.1
Chromosome01	phytozomev10	exon	28977839	28978654	ID=Manes.01G194800.1.v6.1.exon.1;Parent=Manes.01G194800.1.v6.1;pacid=32359650
Chromosome01	phytozomev10	three_prime_UTR	28977839	28977989	ID=Manes.01G194800.1.v6.1.three_prime_UTR.1;Parent=Manes.01G194800.1.v6.1;pacid=32359650
Chromosome01	phytozomev10	CDS	28977990	28978643	ID=Manes.01G194800.1.v6.1.CDS.1;Parent=Manes.01G194800.1.v6.1;pacid=32359650
Chromosome01	phytozomev10	five_prime_UTR	28978644	28978654	ID=Manes.01G194800.1.v6.1.five_prime_UTR.1;Parent=Manes.01G194800.1.v6.1;pacid=32359650
Chromosome01	phytozomev10	gene	28979507	28984501	ID=Manes.01G194900.v6.1;Name=Manes.01G194900;ancestorIdentifier=cassava4.1_007461m.g.v4.1
Chromosome01	phytozomev10	mRNA	28980019	28984501	ID=Manes.01G194900.1.v6.1;Name=Manes.01G194900.1;pacid=32356898;longest=1;Parent=Manes.01G194900.v6.1
Chromosome01	phytozomev10	exon	28980019	28981506	ID=Manes.01G194900.1.v6.1.exon.1;Parent=Manes.01G194900.1.v6.1;pacid=32356898
Chromosome01	phytozomev10	five_prime_UTR	28980019	28980846	ID=Manes.01G194900.1.v6.1.five_prime_UTR.1;Parent=Manes.01G194900.1.v6.1;pacid=32356898
Chromosome01	phytozomev10	CDS	28980847	28981506	ID=Manes.01G194900.1.v6.1.CDS.1;Parent=Manes.01G194900.1.v6.1;pacid=32356898
Chromosome01	phytozomev10	exon	28981644	28982069	ID=Manes.01G194900.1.v6.1.exon.2;Parent=Manes.01G194900.1.v6.1;pacid=32356898
Chromosome01	phytozomev10	CDS	28981644	28982069	ID=Manes.01G194900.1.v6.1.CDS.2;Parent=Manes.01G194900.1.v6.1;pacid=32356898
Chromosome01	phytozomev10	exon	28982173	28982237	ID=Manes.01G194900.1.v6.1.exon.3;Parent=Manes.01G194900.1.v6.1;pacid=32356898
Chromosome01	phytozomev10	CDS	28982173	28982237	ID=Manes.01G194900.1.v6.1.CDS.3;Parent=Manes.01G194900.1.v6.1;pacid=32356898
Chromosome01	phytozomev10	exon	28982337	28982433	ID=Manes.01G194900.1.v6.1.exon.4;Parent=Manes.01G194900.1.v6.1;pacid=32356898
Chromosome01	phytozomev10	CDS	28982337	28982433	ID=Manes.01G194900.1.v6.1.CDS.4;Parent=Manes.01G194900.1.v6.1;pacid=32356898
Chromosome01	phytozomev10	exon	28982570	28982641	ID=Manes.01G194900.1.v6.1.exon.5;Parent=Manes.01G194900.1.v6.1;pacid=32356898
Chromosome01	phytozomev10	CDS	28982570	28982641	ID=Manes.01G194900.1.v6.1.CDS.5;Parent=Manes.01G194900.1.v6.1;pacid=32356898
Chromosome01	phytozomev10	exon	28982903	28983013	ID=Manes.01G194900.1.v6.1.exon.6;Parent=Manes.01G194900.1.v6.1;pacid=32356898
Chromosome01	phytozomev10	CDS	28982903	28983013	ID=Manes.01G194900.1.v6.1.CDS.6;Parent=Manes.01G194900.1.v6.1;pacid=32356898
Chromosome01	phytozomev10	exon	28983995	28984501	ID=Manes.01G194900.1.v6.1.exon.7;Parent=Manes.01G194900.1.v6.1;pacid=32356898
Chromosome01	phytozomev10	CDS	28983995	28984021	ID=Manes.01G194900.1.v6.1.CDS.7;Parent=Manes.01G194900.1.v6.1;pacid=32356898
Chromosome01	phytozomev10	three_prime_UTR	28984022	28984501	ID=Manes.01G194900.1.v6.1.three_prime_UTR.1;Parent=Manes.01G194900.1.v6.1;pacid=32356898
Chromosome01	phytozomev10	mRNA	28979507	28984501	ID=Manes.01G194900.2.v6.1;Name=Manes.01G194900.2;pacid=32356899;longest=0;Parent=Manes.01G194900.v6.1
Chromosome01	phytozomev10	exon	28979507	28979975	ID=Manes.01G194900.2.v6.1.exon.1;Parent=Manes.01G194900.2.v6.1;pacid=32356899
Chromosome01	phytozomev10	five_prime_UTR	28979507	28979975	ID=Manes.01G194900.2.v6.1.five_prime_UTR.1;Parent=Manes.01G194900.2.v6.1;pacid=32356899
Chromosome01	phytozomev10	exon	28980847	28981506	ID=Manes.01G194900.2.v6.1.exon.2;Parent=Manes.01G194900.2.v6.1;pacid=32356899
Chromosome01	phytozomev10	CDS	28980847	28981506	ID=Manes.01G194900.2.v6.1.CDS.1;Parent=Manes.01G194900.2.v6.1;pacid=32356899
Chromosome01	phytozomev10	exon	28981644	28982069	ID=Manes.01G194900.2.v6.1.exon.3;Parent=Manes.01G194900.2.v6.1;pacid=32356899
Chromosome01	phytozomev10	CDS	28981644	28982069	ID=Manes.01G194900.2.v6.1.CDS.2;Parent=Manes.01G194900.2.v6.1;pacid=32356899
Chromosome01	phytozomev10	exon	28982173	28982237	ID=Manes.01G194900.2.v6.1.exon.4;Parent=Manes.01G194900.2.v6.1;pacid=32356899
Chromosome01	phytozomev10	CDS	28982173	28982237	ID=Manes.01G194900.2.v6.1.CDS.3;Parent=Manes.01G194900.2.v6.1;pacid=32356899
Chromosome01	phytozomev10	exon	28982337	28982433	ID=Manes.01G194900.2.v6.1.exon.5;Parent=Manes.01G194900.2.v6.1;pacid=32356899
Chromosome01	phytozomev10	CDS	28982337	28982433	ID=Manes.01G194900.2.v6.1.CDS.4;Parent=Manes.01G194900.2.v6.1;pacid=32356899
Chromosome01	phytozomev10	exon	28982570	28982641	ID=Manes.01G194900.2.v6.1.exon.6;Parent=Manes.01G194900.2.v6.1;pacid=32356899
Chromosome01	phytozomev10	CDS	28982570	28982641	ID=Manes.01G194900.2.v6.1.CDS.5;Parent=Manes.01G194900.2.v6.1;pacid=32356899
Chromosome01	phytozomev10	exon	28982903	28983013	ID=Manes.01G194900.2.v6.1.exon.7;Parent=Manes.01G194900.2.v6.1;pacid=32356899
Chromosome01	phytozomev10	CDS	28982903	28983013	ID=Manes.01G194900.2.v6.1.CDS.6;Parent=Manes.01G194900.2.v6.1;pacid=32356899
Chromosome01	phytozomev10	exon	28983995	28984501	ID=Manes.01G194900.2.v6.1.exon.8;Parent=Manes.01G194900.2.v6.1;pacid=32356899
Chromosome01	phytozomev10	CDS	28983995	28984021	ID=Manes.01G194900.2.v6.1.CDS.7;Parent=Manes.01G194900.2.v6.1;pacid=32356899
Chromosome01	phytozomev10	three_prime_UTR	28984022	28984501	ID=Manes.01G194900.2.v6.1.three_prime_UTR.1;Parent=Manes.01G194900.2.v6.1;pacid=32356899
Chromosome01	phytozomev10	gene	28985280	28988157	ID=Manes.01G195000.v6.1;Name=Manes.01G195000;ancestorIdentifier=cassava4.1_033773m.g.v4.1
Chromosome01	phytozomev10	mRNA	28985280	28988157	ID=Manes.01G195000.1.v6.1;Name=Manes.01G195000.1;pacid=32359316;longest=1;ancestorIdentifier=cassava4.1_033773m.v4.1;Parent=Manes.01G195000.v6.1
Chromosome01	phytozomev10	exon	28986971	28988157	ID=Manes.01G195000.1.v6.1.exon.1;Parent=Manes.01G195000.1.v6.1;pacid=32359316
Chromosome01	phytozomev10	CDS	28986971	28988157	ID=Manes.01G195000.1.v6.1.CDS.1;Parent=Manes.01G195000.1.v6.1;pacid=32359316
Chromosome01	phytozomev10	exon	28985280	28986885	ID=Manes.01G195000.1.v6.1.exon.2;Parent=Manes.01G195000.1.v6.1;pacid=32359316
Chromosome01	phytozomev10	three_prime_UTR	28985280	28985558	ID=Manes.01G195000.1.v6.1.three_prime_UTR.1;Parent=Manes.01G195000.1.v6.1;pacid=32359316
Chromosome01	phytozomev10	CDS	28985559	28986885	ID=Manes.01G195000.1.v6.1.CDS.2;Parent=Manes.01G195000.1.v6.1;pacid=32359316
Chromosome01	phytozomev10	gene	28991482	28992985	ID=Manes.01G195100.v6.1;Name=Manes.01G195100;ancestorIdentifier=cassava4.1_023472m.g.v4.1
Chromosome01	phytozomev10	mRNA	28991482	28992985	ID=Manes.01G195100.1.v6.1;Name=Manes.01G195100.1;pacid=32360002;longest=1;ancestorIdentifier=cassava4.1_023472m.v4.1;Parent=Manes.01G195100.v6.1
Chromosome01	phytozomev10	exon	28992710	28992985	ID=Manes.01G195100.1.v6.1.exon.1;Parent=Manes.01G195100.1.v6.1;pacid=32360002
Chromosome01	phytozomev10	CDS	28992710	28992869	ID=Manes.01G195100.1.v6.1.CDS.1;Parent=Manes.01G195100.1.v6.1;pacid=32360002
Chromosome01	phytozomev10	five_prime_UTR	28992870	28992985	ID=Manes.01G195100.1.v6.1.five_prime_UTR.1;Parent=Manes.01G195100.1.v6.1;pacid=32360002
Chromosome01	phytozomev10	exon	28992565	28992644	ID=Manes.01G195100.1.v6.1.exon.2;Parent=Manes.01G195100.1.v6.1;pacid=32360002
Chromosome01	phytozomev10	CDS	28992565	28992644	ID=Manes.01G195100.1.v6.1.CDS.2;Parent=Manes.01G195100.1.v6.1;pacid=32360002
Chromosome01	phytozomev10	exon	28992376	28992453	ID=Manes.01G195100.1.v6.1.exon.3;Parent=Manes.01G195100.1.v6.1;pacid=32360002
Chromosome01	phytozomev10	CDS	28992376	28992453	ID=Manes.01G195100.1.v6.1.CDS.3;Parent=Manes.01G195100.1.v6.1;pacid=32360002
Chromosome01	phytozomev10	exon	28992213	28992283	ID=Manes.01G195100.1.v6.1.exon.4;Parent=Manes.01G195100.1.v6.1;pacid=32360002
Chromosome01	phytozomev10	CDS	28992213	28992283	ID=Manes.01G195100.1.v6.1.CDS.4;Parent=Manes.01G195100.1.v6.1;pacid=32360002
Chromosome01	phytozomev10	exon	28991482	28992122	ID=Manes.01G195100.1.v6.1.exon.5;Parent=Manes.01G195100.1.v6.1;pacid=32360002
Chromosome01	phytozomev10	three_prime_UTR	28991482	28991743	ID=Manes.01G195100.1.v6.1.three_prime_UTR.1;Parent=Manes.01G195100.1.v6.1;pacid=32360002
Chromosome01	phytozomev10	CDS	28991744	28992122	ID=Manes.01G195100.1.v6.1.CDS.5;Parent=Manes.01G195100.1.v6.1;pacid=32360002
Chromosome01	phytozomev10	gene	28993180	28993572	ID=Manes.01G195200.v6.1;Name=Manes.01G195200
Chromosome01	phytozomev10	mRNA	28993180	28993572	ID=Manes.01G195200.1.v6.1;Name=Manes.01G195200.1;pacid=32356958;longest=1;Parent=Manes.01G195200.v6.1
Chromosome01	phytozomev10	exon	28993180	28993572	ID=Manes.01G195200.1.v6.1.exon.1;Parent=Manes.01G195200.1.v6.1;pacid=32356958
Chromosome01	phytozomev10	five_prime_UTR	28993180	28993220	ID=Manes.01G195200.1.v6.1.five_prime_UTR.1;Parent=Manes.01G195200.1.v6.1;pacid=32356958
Chromosome01	phytozomev10	CDS	28993221	28993427	ID=Manes.01G195200.1.v6.1.CDS.1;Parent=Manes.01G195200.1.v6.1;pacid=32356958
Chromosome01	phytozomev10	three_prime_UTR	28993428	28993572	ID=Manes.01G195200.1.v6.1.three_prime_UTR.1;Parent=Manes.01G195200.1.v6.1;pacid=32356958
Chromosome01	phytozomev10	gene	29000971	29005356	ID=Manes.01G195300.v6.1;Name=Manes.01G195300;ancestorIdentifier=cassava4.1_010736m.g.v4.1
Chromosome01	phytozomev10	mRNA	29000971	29005356	ID=Manes.01G195300.1.v6.1;Name=Manes.01G195300.1;pacid=32357447;longest=1;ancestorIdentifier=cassava4.1_010736m.v4.1;Parent=Manes.01G195300.v6.1
Chromosome01	phytozomev10	exon	29000971	29001139	ID=Manes.01G195300.1.v6.1.exon.1;Parent=Manes.01G195300.1.v6.1;pacid=32357447
Chromosome01	phytozomev10	five_prime_UTR	29000971	29001037	ID=Manes.01G195300.1.v6.1.five_prime_UTR.1;Parent=Manes.01G195300.1.v6.1;pacid=32357447
Chromosome01	phytozomev10	CDS	29001038	29001139	ID=Manes.01G195300.1.v6.1.CDS.1;Parent=Manes.01G195300.1.v6.1;pacid=32357447
Chromosome01	phytozomev10	exon	29001278	29001391	ID=Manes.01G195300.1.v6.1.exon.2;Parent=Manes.01G195300.1.v6.1;pacid=32357447
Chromosome01	phytozomev10	CDS	29001278	29001391	ID=Manes.01G195300.1.v6.1.CDS.2;Parent=Manes.01G195300.1.v6.1;pacid=32357447
Chromosome01	phytozomev10	exon	29001485	29001588	ID=Manes.01G195300.1.v6.1.exon.3;Parent=Manes.01G195300.1.v6.1;pacid=32357447
Chromosome01	phytozomev10	CDS	29001485	29001588	ID=Manes.01G195300.1.v6.1.CDS.3;Parent=Manes.01G195300.1.v6.1;pacid=32357447
Chromosome01	phytozomev10	exon	29002054	29002103	ID=Manes.01G195300.1.v6.1.exon.4;Parent=Manes.01G195300.1.v6.1;pacid=32357447
Chromosome01	phytozomev10	CDS	29002054	29002103	ID=Manes.01G195300.1.v6.1.CDS.4;Parent=Manes.01G195300.1.v6.1;pacid=32357447
Chromosome01	phytozomev10	exon	29002188	29002288	ID=Manes.01G195300.1.v6.1.exon.5;Parent=Manes.01G195300.1.v6.1;pacid=32357447
Chromosome01	phytozomev10	CDS	29002188	29002288	ID=Manes.01G195300.1.v6.1.CDS.5;Parent=Manes.01G195300.1.v6.1;pacid=32357447
Chromosome01	phytozomev10	exon	29002616	29002703	ID=Manes.01G195300.1.v6.1.exon.6;Parent=Manes.01G195300.1.v6.1;pacid=32357447
Chromosome01	phytozomev10	CDS	29002616	29002703	ID=Manes.01G195300.1.v6.1.CDS.6;Parent=Manes.01G195300.1.v6.1;pacid=32357447
Chromosome01	phytozomev10	exon	29003568	29003676	ID=Manes.01G195300.1.v6.1.exon.7;Parent=Manes.01G195300.1.v6.1;pacid=32357447
Chromosome01	phytozomev10	CDS	29003568	29003676	ID=Manes.01G195300.1.v6.1.CDS.7;Parent=Manes.01G195300.1.v6.1;pacid=32357447
Chromosome01	phytozomev10	exon	29003907	29004078	ID=Manes.01G195300.1.v6.1.exon.8;Parent=Manes.01G195300.1.v6.1;pacid=32357447
Chromosome01	phytozomev10	CDS	29003907	29004078	ID=Manes.01G195300.1.v6.1.CDS.8;Parent=Manes.01G195300.1.v6.1;pacid=32357447
Chromosome01	phytozomev10	exon	29004244	29004315	ID=Manes.01G195300.1.v6.1.exon.9;Parent=Manes.01G195300.1.v6.1;pacid=32357447
Chromosome01	phytozomev10	CDS	29004244	29004315	ID=Manes.01G195300.1.v6.1.CDS.9;Parent=Manes.01G195300.1.v6.1;pacid=32357447
Chromosome01	phytozomev10	exon	29004450	29004563	ID=Manes.01G195300.1.v6.1.exon.10;Parent=Manes.01G195300.1.v6.1;pacid=32357447
Chromosome01	phytozomev10	CDS	29004450	29004563	ID=Manes.01G195300.1.v6.1.CDS.10;Parent=Manes.01G195300.1.v6.1;pacid=32357447
Chromosome01	phytozomev10	exon	29004664	29005356	ID=Manes.01G195300.1.v6.1.exon.11;Parent=Manes.01G195300.1.v6.1;pacid=32357447
Chromosome01	phytozomev10	CDS	29004664	29004756	ID=Manes.01G195300.1.v6.1.CDS.11;Parent=Manes.01G195300.1.v6.1;pacid=32357447
Chromosome01	phytozomev10	three_prime_UTR	29004757	29005356	ID=Manes.01G195300.1.v6.1.three_prime_UTR.1;Parent=Manes.01G195300.1.v6.1;pacid=32357447
Chromosome01	phytozomev10	gene	29006350	29011183	ID=Manes.01G195400.v6.1;Name=Manes.01G195400;ancestorIdentifier=cassava4.1_005049m.g.v4.1
Chromosome01	phytozomev10	mRNA	29006350	29011183	ID=Manes.01G195400.1.v6.1;Name=Manes.01G195400.1;pacid=32357213;longest=1;ancestorIdentifier=cassava4.1_005049m.v4.1;Parent=Manes.01G195400.v6.1
Chromosome01	phytozomev10	exon	29006350	29006906	ID=Manes.01G195400.1.v6.1.exon.1;Parent=Manes.01G195400.1.v6.1;pacid=32357213
Chromosome01	phytozomev10	five_prime_UTR	29006350	29006531	ID=Manes.01G195400.1.v6.1.five_prime_UTR.1;Parent=Manes.01G195400.1.v6.1;pacid=32357213
Chromosome01	phytozomev10	CDS	29006532	29006906	ID=Manes.01G195400.1.v6.1.CDS.1;Parent=Manes.01G195400.1.v6.1;pacid=32357213
Chromosome01	phytozomev10	exon	29007520	29007660	ID=Manes.01G195400.1.v6.1.exon.2;Parent=Manes.01G195400.1.v6.1;pacid=32357213
Chromosome01	phytozomev10	CDS	29007520	29007660	ID=Manes.01G195400.1.v6.1.CDS.2;Parent=Manes.01G195400.1.v6.1;pacid=32357213
Chromosome01	phytozomev10	exon	29007743	29008108	ID=Manes.01G195400.1.v6.1.exon.3;Parent=Manes.01G195400.1.v6.1;pacid=32357213
Chromosome01	phytozomev10	CDS	29007743	29008108	ID=Manes.01G195400.1.v6.1.CDS.3;Parent=Manes.01G195400.1.v6.1;pacid=32357213
Chromosome01	phytozomev10	exon	29009053	29009295	ID=Manes.01G195400.1.v6.1.exon.4;Parent=Manes.01G195400.1.v6.1;pacid=32357213
Chromosome01	phytozomev10	CDS	29009053	29009295	ID=Manes.01G195400.1.v6.1.CDS.4;Parent=Manes.01G195400.1.v6.1;pacid=32357213
Chromosome01	phytozomev10	exon	29009677	29009769	ID=Manes.01G195400.1.v6.1.exon.5;Parent=Manes.01G195400.1.v6.1;pacid=32357213
Chromosome01	phytozomev10	CDS	29009677	29009769	ID=Manes.01G195400.1.v6.1.CDS.5;Parent=Manes.01G195400.1.v6.1;pacid=32357213
Chromosome01	phytozomev10	exon	29010489	29010689	ID=Manes.01G195400.1.v6.1.exon.6;Parent=Manes.01G195400.1.v6.1;pacid=32357213
Chromosome01	phytozomev10	CDS	29010489	29010689	ID=Manes.01G195400.1.v6.1.CDS.6;Parent=Manes.01G195400.1.v6.1;pacid=32357213
Chromosome01	phytozomev10	exon	29010792	29011183	ID=Manes.01G195400.1.v6.1.exon.7;Parent=Manes.01G195400.1.v6.1;pacid=32357213
Chromosome01	phytozomev10	CDS	29010792	29011004	ID=Manes.01G195400.1.v6.1.CDS.7;Parent=Manes.01G195400.1.v6.1;pacid=32357213
Chromosome01	phytozomev10	three_prime_UTR	29011005	29011183	ID=Manes.01G195400.1.v6.1.three_prime_UTR.1;Parent=Manes.01G195400.1.v6.1;pacid=32357213
Chromosome01	phytozomev10	gene	29012411	29013626	ID=Manes.01G195500.v6.1;Name=Manes.01G195500;ancestorIdentifier=cassava4.1_023998m.g.v4.1
Chromosome01	phytozomev10	mRNA	29012411	29013626	ID=Manes.01G195500.1.v6.1;Name=Manes.01G195500.1;pacid=32357604;longest=1;ancestorIdentifier=cassava4.1_023998m.v4.1;Parent=Manes.01G195500.v6.1
Chromosome01	phytozomev10	exon	29013298	29013626	ID=Manes.01G195500.1.v6.1.exon.1;Parent=Manes.01G195500.1.v6.1;pacid=32357604
Chromosome01	phytozomev10	CDS	29013298	29013626	ID=Manes.01G195500.1.v6.1.CDS.1;Parent=Manes.01G195500.1.v6.1;pacid=32357604
Chromosome01	phytozomev10	exon	29012967	29013210	ID=Manes.01G195500.1.v6.1.exon.2;Parent=Manes.01G195500.1.v6.1;pacid=32357604
Chromosome01	phytozomev10	CDS	29012967	29013210	ID=Manes.01G195500.1.v6.1.CDS.2;Parent=Manes.01G195500.1.v6.1;pacid=32357604
Chromosome01	phytozomev10	exon	29012714	29012887	ID=Manes.01G195500.1.v6.1.exon.3;Parent=Manes.01G195500.1.v6.1;pacid=32357604
Chromosome01	phytozomev10	CDS	29012714	29012887	ID=Manes.01G195500.1.v6.1.CDS.3;Parent=Manes.01G195500.1.v6.1;pacid=32357604
Chromosome01	phytozomev10	exon	29012411	29012635	ID=Manes.01G195500.1.v6.1.exon.4;Parent=Manes.01G195500.1.v6.1;pacid=32357604
Chromosome01	phytozomev10	CDS	29012411	29012635	ID=Manes.01G195500.1.v6.1.CDS.4;Parent=Manes.01G195500.1.v6.1;pacid=32357604
Chromosome01	phytozomev10	gene	29026740	29028147	ID=Manes.01G195600.v6.1;Name=Manes.01G195600;ancestorIdentifier=cassava4.1_029799m.g.v4.1
Chromosome01	phytozomev10	mRNA	29026740	29028147	ID=Manes.01G195600.1.v6.1;Name=Manes.01G195600.1;pacid=32358151;longest=1;ancestorIdentifier=cassava4.1_029799m.v4.1;Parent=Manes.01G195600.v6.1
Chromosome01	phytozomev10	exon	29026740	29028147	ID=Manes.01G195600.1.v6.1.exon.1;Parent=Manes.01G195600.1.v6.1;pacid=32358151
Chromosome01	phytozomev10	five_prime_UTR	29026740	29026888	ID=Manes.01G195600.1.v6.1.five_prime_UTR.1;Parent=Manes.01G195600.1.v6.1;pacid=32358151
Chromosome01	phytozomev10	CDS	29026889	29028001	ID=Manes.01G195600.1.v6.1.CDS.1;Parent=Manes.01G195600.1.v6.1;pacid=32358151
Chromosome01	phytozomev10	three_prime_UTR	29028002	29028147	ID=Manes.01G195600.1.v6.1.three_prime_UTR.1;Parent=Manes.01G195600.1.v6.1;pacid=32358151
Chromosome01	phytozomev10	gene	29030291	29031553	ID=Manes.01G195700.v6.1;Name=Manes.01G195700;ancestorIdentifier=cassava4.1_026602m.g.v4.1
Chromosome01	phytozomev10	mRNA	29030291	29031553	ID=Manes.01G195700.1.v6.1;Name=Manes.01G195700.1;pacid=32357099;longest=1;ancestorIdentifier=cassava4.1_026602m.v4.1;Parent=Manes.01G195700.v6.1
Chromosome01	phytozomev10	exon	29030291	29031553	ID=Manes.01G195700.1.v6.1.exon.1;Parent=Manes.01G195700.1.v6.1;pacid=32357099
Chromosome01	phytozomev10	CDS	29030291	29031553	ID=Manes.01G195700.1.v6.1.CDS.1;Parent=Manes.01G195700.1.v6.1;pacid=32357099
Chromosome01	phytozomev10	gene	29033868	29039909	ID=Manes.01G195800.v6.1;Name=Manes.01G195800;ancestorIdentifier=cassava4.1_011344m.g.v4.1
Chromosome01	phytozomev10	mRNA	29033868	29039906	ID=Manes.01G195800.1.v6.1;Name=Manes.01G195800.1;pacid=32357612;longest=1;ancestorIdentifier=cassava4.1_011344m.v4.1;Parent=Manes.01G195800.v6.1
Chromosome01	phytozomev10	exon	29033868	29034192	ID=Manes.01G195800.1.v6.1.exon.1;Parent=Manes.01G195800.1.v6.1;pacid=32357612
Chromosome01	phytozomev10	five_prime_UTR	29033868	29034138	ID=Manes.01G195800.1.v6.1.five_prime_UTR.1;Parent=Manes.01G195800.1.v6.1;pacid=32357612
Chromosome01	phytozomev10	CDS	29034139	29034192	ID=Manes.01G195800.1.v6.1.CDS.1;Parent=Manes.01G195800.1.v6.1;pacid=32357612
Chromosome01	phytozomev10	exon	29034553	29034695	ID=Manes.01G195800.1.v6.1.exon.2;Parent=Manes.01G195800.1.v6.1;pacid=32357612
Chromosome01	phytozomev10	CDS	29034553	29034695	ID=Manes.01G195800.1.v6.1.CDS.2;Parent=Manes.01G195800.1.v6.1;pacid=32357612
Chromosome01	phytozomev10	exon	29035080	29035129	ID=Manes.01G195800.1.v6.1.exon.3;Parent=Manes.01G195800.1.v6.1;pacid=32357612
Chromosome01	phytozomev10	CDS	29035080	29035129	ID=Manes.01G195800.1.v6.1.CDS.3;Parent=Manes.01G195800.1.v6.1;pacid=32357612
Chromosome01	phytozomev10	exon	29035226	29035791	ID=Manes.01G195800.1.v6.1.exon.4;Parent=Manes.01G195800.1.v6.1;pacid=32357612
Chromosome01	phytozomev10	CDS	29035226	29035791	ID=Manes.01G195800.1.v6.1.CDS.4;Parent=Manes.01G195800.1.v6.1;pacid=32357612
Chromosome01	phytozomev10	exon	29038029	29038109	ID=Manes.01G195800.1.v6.1.exon.5;Parent=Manes.01G195800.1.v6.1;pacid=32357612
Chromosome01	phytozomev10	CDS	29038029	29038109	ID=Manes.01G195800.1.v6.1.CDS.5;Parent=Manes.01G195800.1.v6.1;pacid=32357612
Chromosome01	phytozomev10	exon	29038675	29038737	ID=Manes.01G195800.1.v6.1.exon.6;Parent=Manes.01G195800.1.v6.1;pacid=32357612
Chromosome01	phytozomev10	CDS	29038675	29038737	ID=Manes.01G195800.1.v6.1.CDS.6;Parent=Manes.01G195800.1.v6.1;pacid=32357612
Chromosome01	phytozomev10	exon	29039495	29039906	ID=Manes.01G195800.1.v6.1.exon.7;Parent=Manes.01G195800.1.v6.1;pacid=32357612
Chromosome01	phytozomev10	CDS	29039495	29039551	ID=Manes.01G195800.1.v6.1.CDS.7;Parent=Manes.01G195800.1.v6.1;pacid=32357612
Chromosome01	phytozomev10	three_prime_UTR	29039552	29039906	ID=Manes.01G195800.1.v6.1.three_prime_UTR.1;Parent=Manes.01G195800.1.v6.1;pacid=32357612
Chromosome01	phytozomev10	mRNA	29033875	29039909	ID=Manes.01G195800.2.v6.1;Name=Manes.01G195800.2;pacid=32357613;longest=0;ancestorIdentifier=cassava4.1_011921m.v4.1;Parent=Manes.01G195800.v6.1
Chromosome01	phytozomev10	exon	29033875	29034192	ID=Manes.01G195800.2.v6.1.exon.1;Parent=Manes.01G195800.2.v6.1;pacid=32357613
Chromosome01	phytozomev10	five_prime_UTR	29033875	29034138	ID=Manes.01G195800.2.v6.1.five_prime_UTR.1;Parent=Manes.01G195800.2.v6.1;pacid=32357613
Chromosome01	phytozomev10	CDS	29034139	29034192	ID=Manes.01G195800.2.v6.1.CDS.1;Parent=Manes.01G195800.2.v6.1;pacid=32357613
Chromosome01	phytozomev10	exon	29034553	29034695	ID=Manes.01G195800.2.v6.1.exon.2;Parent=Manes.01G195800.2.v6.1;pacid=32357613
Chromosome01	phytozomev10	CDS	29034553	29034695	ID=Manes.01G195800.2.v6.1.CDS.2;Parent=Manes.01G195800.2.v6.1;pacid=32357613
Chromosome01	phytozomev10	exon	29035080	29035129	ID=Manes.01G195800.2.v6.1.exon.3;Parent=Manes.01G195800.2.v6.1;pacid=32357613
Chromosome01	phytozomev10	CDS	29035080	29035129	ID=Manes.01G195800.2.v6.1.CDS.3;Parent=Manes.01G195800.2.v6.1;pacid=32357613
Chromosome01	phytozomev10	exon	29035226	29035791	ID=Manes.01G195800.2.v6.1.exon.4;Parent=Manes.01G195800.2.v6.1;pacid=32357613
Chromosome01	phytozomev10	CDS	29035226	29035791	ID=Manes.01G195800.2.v6.1.CDS.4;Parent=Manes.01G195800.2.v6.1;pacid=32357613
Chromosome01	phytozomev10	exon	29038029	29038109	ID=Manes.01G195800.2.v6.1.exon.5;Parent=Manes.01G195800.2.v6.1;pacid=32357613
Chromosome01	phytozomev10	CDS	29038029	29038109	ID=Manes.01G195800.2.v6.1.CDS.5;Parent=Manes.01G195800.2.v6.1;pacid=32357613
Chromosome01	phytozomev10	exon	29038675	29038737	ID=Manes.01G195800.2.v6.1.exon.6;Parent=Manes.01G195800.2.v6.1;pacid=32357613
Chromosome01	phytozomev10	CDS	29038675	29038737	ID=Manes.01G195800.2.v6.1.CDS.6;Parent=Manes.01G195800.2.v6.1;pacid=32357613
Chromosome01	phytozomev10	exon	29038983	29039909	ID=Manes.01G195800.2.v6.1.exon.7;Parent=Manes.01G195800.2.v6.1;pacid=32357613
Chromosome01	phytozomev10	CDS	29038983	29038988	ID=Manes.01G195800.2.v6.1.CDS.7;Parent=Manes.01G195800.2.v6.1;pacid=32357613
Chromosome01	phytozomev10	three_prime_UTR	29038989	29039909	ID=Manes.01G195800.2.v6.1.three_prime_UTR.1;Parent=Manes.01G195800.2.v6.1;pacid=32357613
Chromosome01	phytozomev10	gene	29040480	29042909	ID=Manes.01G195900.v6.1;Name=Manes.01G195900;ancestorIdentifier=cassava4.1_030020m.g.v4.1
Chromosome01	phytozomev10	mRNA	29040480	29042909	ID=Manes.01G195900.1.v6.1;Name=Manes.01G195900.1;pacid=32359658;longest=1;ancestorIdentifier=cassava4.1_030020m.v4.1;Parent=Manes.01G195900.v6.1
Chromosome01	phytozomev10	exon	29040480	29042909	ID=Manes.01G195900.1.v6.1.exon.1;Parent=Manes.01G195900.1.v6.1;pacid=32359658
Chromosome01	phytozomev10	CDS	29040480	29042909	ID=Manes.01G195900.1.v6.1.CDS.1;Parent=Manes.01G195900.1.v6.1;pacid=32359658
Chromosome01	phytozomev10	gene	29046272	29051066	ID=Manes.01G196000.v6.1;Name=Manes.01G196000;ancestorIdentifier=cassava4.1_014634m.g.v4.1
Chromosome01	phytozomev10	mRNA	29046272	29051066	ID=Manes.01G196000.1.v6.1;Name=Manes.01G196000.1;pacid=32358705;longest=1;ancestorIdentifier=cassava4.1_014634m.v4.1;Parent=Manes.01G196000.v6.1
Chromosome01	phytozomev10	exon	29046272	29046350	ID=Manes.01G196000.1.v6.1.exon.1;Parent=Manes.01G196000.1.v6.1;pacid=32358705
Chromosome01	phytozomev10	five_prime_UTR	29046272	29046350	ID=Manes.01G196000.1.v6.1.five_prime_UTR.1;Parent=Manes.01G196000.1.v6.1;pacid=32358705
Chromosome01	phytozomev10	exon	29048032	29048202	ID=Manes.01G196000.1.v6.1.exon.2;Parent=Manes.01G196000.1.v6.1;pacid=32358705
Chromosome01	phytozomev10	five_prime_UTR	29048032	29048202	ID=Manes.01G196000.1.v6.1.five_prime_UTR.2;Parent=Manes.01G196000.1.v6.1;pacid=32358705
Chromosome01	phytozomev10	exon	29048323	29049357	ID=Manes.01G196000.1.v6.1.exon.3;Parent=Manes.01G196000.1.v6.1;pacid=32358705
Chromosome01	phytozomev10	five_prime_UTR	29048323	29049357	ID=Manes.01G196000.1.v6.1.five_prime_UTR.3;Parent=Manes.01G196000.1.v6.1;pacid=32358705
Chromosome01	phytozomev10	exon	29049758	29051066	ID=Manes.01G196000.1.v6.1.exon.4;Parent=Manes.01G196000.1.v6.1;pacid=32358705
Chromosome01	phytozomev10	five_prime_UTR	29049758	29049842	ID=Manes.01G196000.1.v6.1.five_prime_UTR.4;Parent=Manes.01G196000.1.v6.1;pacid=32358705
Chromosome01	phytozomev10	CDS	29049843	29050595	ID=Manes.01G196000.1.v6.1.CDS.1;Parent=Manes.01G196000.1.v6.1;pacid=32358705
Chromosome01	phytozomev10	three_prime_UTR	29050596	29051066	ID=Manes.01G196000.1.v6.1.three_prime_UTR.1;Parent=Manes.01G196000.1.v6.1;pacid=32358705
Chromosome01	phytozomev10	gene	29064083	29071160	ID=Manes.01G196100.v6.1;Name=Manes.01G196100;ancestorIdentifier=cassava4.1_008766m.g.v4.1
Chromosome01	phytozomev10	mRNA	29064083	29071160	ID=Manes.01G196100.1.v6.1;Name=Manes.01G196100.1;pacid=32358060;longest=1;ancestorIdentifier=cassava4.1_008766m.v4.1;Parent=Manes.01G196100.v6.1
Chromosome01	phytozomev10	exon	29064083	29064600	ID=Manes.01G196100.1.v6.1.exon.1;Parent=Manes.01G196100.1.v6.1;pacid=32358060
Chromosome01	phytozomev10	five_prime_UTR	29064083	29064463	ID=Manes.01G196100.1.v6.1.five_prime_UTR.1;Parent=Manes.01G196100.1.v6.1;pacid=32358060
Chromosome01	phytozomev10	CDS	29064464	29064600	ID=Manes.01G196100.1.v6.1.CDS.1;Parent=Manes.01G196100.1.v6.1;pacid=32358060
Chromosome01	phytozomev10	exon	29065947	29066070	ID=Manes.01G196100.1.v6.1.exon.2;Parent=Manes.01G196100.1.v6.1;pacid=32358060
Chromosome01	phytozomev10	CDS	29065947	29066070	ID=Manes.01G196100.1.v6.1.CDS.2;Parent=Manes.01G196100.1.v6.1;pacid=32358060
Chromosome01	phytozomev10	exon	29066289	29066371	ID=Manes.01G196100.1.v6.1.exon.3;Parent=Manes.01G196100.1.v6.1;pacid=32358060
Chromosome01	phytozomev10	CDS	29066289	29066371	ID=Manes.01G196100.1.v6.1.CDS.3;Parent=Manes.01G196100.1.v6.1;pacid=32358060
Chromosome01	phytozomev10	exon	29066470	29066581	ID=Manes.01G196100.1.v6.1.exon.4;Parent=Manes.01G196100.1.v6.1;pacid=32358060
Chromosome01	phytozomev10	CDS	29066470	29066581	ID=Manes.01G196100.1.v6.1.CDS.4;Parent=Manes.01G196100.1.v6.1;pacid=32358060
Chromosome01	phytozomev10	exon	29066662	29066766	ID=Manes.01G196100.1.v6.1.exon.5;Parent=Manes.01G196100.1.v6.1;pacid=32358060
Chromosome01	phytozomev10	CDS	29066662	29066766	ID=Manes.01G196100.1.v6.1.CDS.5;Parent=Manes.01G196100.1.v6.1;pacid=32358060
Chromosome01	phytozomev10	exon	29068289	29068336	ID=Manes.01G196100.1.v6.1.exon.6;Parent=Manes.01G196100.1.v6.1;pacid=32358060
Chromosome01	phytozomev10	CDS	29068289	29068336	ID=Manes.01G196100.1.v6.1.CDS.6;Parent=Manes.01G196100.1.v6.1;pacid=32358060
Chromosome01	phytozomev10	exon	29069595	29069684	ID=Manes.01G196100.1.v6.1.exon.7;Parent=Manes.01G196100.1.v6.1;pacid=32358060
Chromosome01	phytozomev10	CDS	29069595	29069684	ID=Manes.01G196100.1.v6.1.CDS.7;Parent=Manes.01G196100.1.v6.1;pacid=32358060
Chromosome01	phytozomev10	exon	29069767	29069875	ID=Manes.01G196100.1.v6.1.exon.8;Parent=Manes.01G196100.1.v6.1;pacid=32358060
Chromosome01	phytozomev10	CDS	29069767	29069875	ID=Manes.01G196100.1.v6.1.CDS.8;Parent=Manes.01G196100.1.v6.1;pacid=32358060
Chromosome01	phytozomev10	exon	29069977	29070125	ID=Manes.01G196100.1.v6.1.exon.9;Parent=Manes.01G196100.1.v6.1;pacid=32358060
Chromosome01	phytozomev10	CDS	29069977	29070125	ID=Manes.01G196100.1.v6.1.CDS.9;Parent=Manes.01G196100.1.v6.1;pacid=32358060
Chromosome01	phytozomev10	exon	29070200	29070253	ID=Manes.01G196100.1.v6.1.exon.10;Parent=Manes.01G196100.1.v6.1;pacid=32358060
Chromosome01	phytozomev10	CDS	29070200	29070253	ID=Manes.01G196100.1.v6.1.CDS.10;Parent=Manes.01G196100.1.v6.1;pacid=32358060
Chromosome01	phytozomev10	exon	29070346	29070569	ID=Manes.01G196100.1.v6.1.exon.11;Parent=Manes.01G196100.1.v6.1;pacid=32358060
Chromosome01	phytozomev10	CDS	29070346	29070564	ID=Manes.01G196100.1.v6.1.CDS.11;Parent=Manes.01G196100.1.v6.1;pacid=32358060
Chromosome01	phytozomev10	three_prime_UTR	29070565	29070569	ID=Manes.01G196100.1.v6.1.three_prime_UTR.1;Parent=Manes.01G196100.1.v6.1;pacid=32358060
Chromosome01	phytozomev10	exon	29070902	29071160	ID=Manes.01G196100.1.v6.1.exon.12;Parent=Manes.01G196100.1.v6.1;pacid=32358060
Chromosome01	phytozomev10	three_prime_UTR	29070902	29071160	ID=Manes.01G196100.1.v6.1.three_prime_UTR.2;Parent=Manes.01G196100.1.v6.1;pacid=32358060
Chromosome01	phytozomev10	gene	29079901	29081884	ID=Manes.01G196200.v6.1;Name=Manes.01G196200;ancestorIdentifier=cassava4.1_007760m.g.v4.1
Chromosome01	phytozomev10	mRNA	29079901	29081884	ID=Manes.01G196200.1.v6.1;Name=Manes.01G196200.1;pacid=32357452;longest=1;ancestorIdentifier=cassava4.1_007760m.v4.1;Parent=Manes.01G196200.v6.1
Chromosome01	phytozomev10	exon	29079901	29080292	ID=Manes.01G196200.1.v6.1.exon.1;Parent=Manes.01G196200.1.v6.1;pacid=32357452
Chromosome01	phytozomev10	five_prime_UTR	29079901	29079917	ID=Manes.01G196200.1.v6.1.five_prime_UTR.1;Parent=Manes.01G196200.1.v6.1;pacid=32357452
Chromosome01	phytozomev10	CDS	29079918	29080292	ID=Manes.01G196200.1.v6.1.CDS.1;Parent=Manes.01G196200.1.v6.1;pacid=32357452
Chromosome01	phytozomev10	exon	29080575	29080700	ID=Manes.01G196200.1.v6.1.exon.2;Parent=Manes.01G196200.1.v6.1;pacid=32357452
Chromosome01	phytozomev10	CDS	29080575	29080700	ID=Manes.01G196200.1.v6.1.CDS.2;Parent=Manes.01G196200.1.v6.1;pacid=32357452
Chromosome01	phytozomev10	exon	29080785	29081099	ID=Manes.01G196200.1.v6.1.exon.3;Parent=Manes.01G196200.1.v6.1;pacid=32357452
Chromosome01	phytozomev10	CDS	29080785	29081099	ID=Manes.01G196200.1.v6.1.CDS.3;Parent=Manes.01G196200.1.v6.1;pacid=32357452
Chromosome01	phytozomev10	exon	29081186	29081884	ID=Manes.01G196200.1.v6.1.exon.4;Parent=Manes.01G196200.1.v6.1;pacid=32357452
Chromosome01	phytozomev10	CDS	29081186	29081698	ID=Manes.01G196200.1.v6.1.CDS.4;Parent=Manes.01G196200.1.v6.1;pacid=32357452
Chromosome01	phytozomev10	three_prime_UTR	29081699	29081884	ID=Manes.01G196200.1.v6.1.three_prime_UTR.1;Parent=Manes.01G196200.1.v6.1;pacid=32357452
Chromosome01	phytozomev10	gene	29081990	29082433	ID=Manes.01G196300.v6.1;Name=Manes.01G196300;ancestorIdentifier=cassava4.1_020746m.g.v4.1
Chromosome01	phytozomev10	mRNA	29081990	29082433	ID=Manes.01G196300.1.v6.1;Name=Manes.01G196300.1;pacid=32357317;longest=1;ancestorIdentifier=cassava4.1_020746m.v4.1;Parent=Manes.01G196300.v6.1
Chromosome01	phytozomev10	exon	29081990	29082433	ID=Manes.01G196300.1.v6.1.exon.1;Parent=Manes.01G196300.1.v6.1;pacid=32357317
Chromosome01	phytozomev10	three_prime_UTR	29081990	29082147	ID=Manes.01G196300.1.v6.1.three_prime_UTR.1;Parent=Manes.01G196300.1.v6.1;pacid=32357317
Chromosome01	phytozomev10	CDS	29082148	29082360	ID=Manes.01G196300.1.v6.1.CDS.1;Parent=Manes.01G196300.1.v6.1;pacid=32357317
Chromosome01	phytozomev10	five_prime_UTR	29082361	29082433	ID=Manes.01G196300.1.v6.1.five_prime_UTR.1;Parent=Manes.01G196300.1.v6.1;pacid=32357317
Chromosome01	phytozomev10	gene	29085609	29086412	ID=Manes.01G196400.v6.1;Name=Manes.01G196400;ancestorIdentifier=cassava4.1_031493m.g.v4.1
Chromosome01	phytozomev10	mRNA	29085609	29086412	ID=Manes.01G196400.1.v6.1;Name=Manes.01G196400.1;pacid=32357719;longest=1;ancestorIdentifier=cassava4.1_031493m.v4.1;Parent=Manes.01G196400.v6.1
Chromosome01	phytozomev10	exon	29085609	29085808	ID=Manes.01G196400.1.v6.1.exon.1;Parent=Manes.01G196400.1.v6.1;pacid=32357719
Chromosome01	phytozomev10	five_prime_UTR	29085609	29085754	ID=Manes.01G196400.1.v6.1.five_prime_UTR.1;Parent=Manes.01G196400.1.v6.1;pacid=32357719
Chromosome01	phytozomev10	CDS	29085755	29085808	ID=Manes.01G196400.1.v6.1.CDS.1;Parent=Manes.01G196400.1.v6.1;pacid=32357719
Chromosome01	phytozomev10	exon	29085882	29085957	ID=Manes.01G196400.1.v6.1.exon.2;Parent=Manes.01G196400.1.v6.1;pacid=32357719
Chromosome01	phytozomev10	CDS	29085882	29085957	ID=Manes.01G196400.1.v6.1.CDS.2;Parent=Manes.01G196400.1.v6.1;pacid=32357719
Chromosome01	phytozomev10	exon	29086051	29086412	ID=Manes.01G196400.1.v6.1.exon.3;Parent=Manes.01G196400.1.v6.1;pacid=32357719
Chromosome01	phytozomev10	CDS	29086051	29086235	ID=Manes.01G196400.1.v6.1.CDS.3;Parent=Manes.01G196400.1.v6.1;pacid=32357719
Chromosome01	phytozomev10	three_prime_UTR	29086236	29086412	ID=Manes.01G196400.1.v6.1.three_prime_UTR.1;Parent=Manes.01G196400.1.v6.1;pacid=32357719
Chromosome01	phytozomev10	gene	29088033	29089649	ID=Manes.01G196500.v6.1;Name=Manes.01G196500;ancestorIdentifier=cassava4.1_034011m.g.v4.1
Chromosome01	phytozomev10	mRNA	29088033	29089649	ID=Manes.01G196500.1.v6.1;Name=Manes.01G196500.1;pacid=32357255;longest=1;ancestorIdentifier=cassava4.1_034011m.v4.1;Parent=Manes.01G196500.v6.1
Chromosome01	phytozomev10	exon	29088033	29088677	ID=Manes.01G196500.1.v6.1.exon.1;Parent=Manes.01G196500.1.v6.1;pacid=32357255
Chromosome01	phytozomev10	CDS	29088033	29088677	ID=Manes.01G196500.1.v6.1.CDS.1;Parent=Manes.01G196500.1.v6.1;pacid=32357255
Chromosome01	phytozomev10	exon	29088897	29089649	ID=Manes.01G196500.1.v6.1.exon.2;Parent=Manes.01G196500.1.v6.1;pacid=32357255
Chromosome01	phytozomev10	CDS	29088897	29089631	ID=Manes.01G196500.1.v6.1.CDS.2;Parent=Manes.01G196500.1.v6.1;pacid=32357255
Chromosome01	phytozomev10	three_prime_UTR	29089632	29089649	ID=Manes.01G196500.1.v6.1.three_prime_UTR.1;Parent=Manes.01G196500.1.v6.1;pacid=32357255
Chromosome01	phytozomev10	gene	29101339	29101725	ID=Manes.01G196600.v6.1;Name=Manes.01G196600
Chromosome01	phytozomev10	mRNA	29101339	29101725	ID=Manes.01G196600.1.v6.1;Name=Manes.01G196600.1;pacid=32358627;longest=1;Parent=Manes.01G196600.v6.1
Chromosome01	phytozomev10	exon	29101339	29101364	ID=Manes.01G196600.1.v6.1.exon.1;Parent=Manes.01G196600.1.v6.1;pacid=32358627
Chromosome01	phytozomev10	CDS	29101339	29101364	ID=Manes.01G196600.1.v6.1.CDS.1;Parent=Manes.01G196600.1.v6.1;pacid=32358627
Chromosome01	phytozomev10	exon	29101542	29101725	ID=Manes.01G196600.1.v6.1.exon.2;Parent=Manes.01G196600.1.v6.1;pacid=32358627
Chromosome01	phytozomev10	CDS	29101542	29101725	ID=Manes.01G196600.1.v6.1.CDS.2;Parent=Manes.01G196600.1.v6.1;pacid=32358627
Chromosome01	phytozomev10	exon	29101904	29102017	ID=Manes.01G196700.1.v6.1.exon.1;Parent=Manes.01G196700.1.v6.1;pacid=32358531
Chromosome01	phytozomev10	CDS	29101904	29102017	ID=Manes.01G196700.1.v6.1.CDS.1;Parent=Manes.01G196700.1.v6.1;pacid=32358531
Chromosome01	phytozomev10	exon	29102096	29102233	ID=Manes.01G196700.1.v6.1.exon.2;Parent=Manes.01G196700.1.v6.1;pacid=32358531
Chromosome01	phytozomev10	CDS	29102096	29102233	ID=Manes.01G196700.1.v6.1.CDS.2;Parent=Manes.01G196700.1.v6.1;pacid=32358531
Chromosome01	phytozomev10	exon	29102444	29102776	ID=Manes.01G196700.1.v6.1.exon.3;Parent=Manes.01G196700.1.v6.1;pacid=32358531
Chromosome01	phytozomev10	CDS	29102444	29102776	ID=Manes.01G196700.1.v6.1.CDS.3;Parent=Manes.01G196700.1.v6.1;pacid=32358531
Chromosome01	phytozomev10	exon	29103000	29103078	ID=Manes.01G196700.1.v6.1.exon.4;Parent=Manes.01G196700.1.v6.1;pacid=32358531
Chromosome01	phytozomev10	CDS	29103000	29103078	ID=Manes.01G196700.1.v6.1.CDS.4;Parent=Manes.01G196700.1.v6.1;pacid=32358531
Chromosome01	phytozomev10	exon	29103184	29103314	ID=Manes.01G196700.1.v6.1.exon.5;Parent=Manes.01G196700.1.v6.1;pacid=32358531
Chromosome01	phytozomev10	CDS	29103184	29103314	ID=Manes.01G196700.1.v6.1.CDS.5;Parent=Manes.01G196700.1.v6.1;pacid=32358531

## Sheet: Table2
Supplementary table 2: Molecular characterization of gene ontologies identified in the 172.2kb region on the chromosome 1
Gene ontology	Number of genes clustered	Percentage
transcription regulator activity (GO:0140110)	1	0.042
binding (GO:0005488)	2	0.083
catalytic activity (GO:0003824)	4	0.167
No PANTHER category is assigned (UNCLASSIFIED)	17	0.708

## Sheet: Table3
Supplementary table 3: Biological characterization of gene ontologies identified in the 172.2kb region on the chromosome 1
Gene ontology	Number of genes clustered	Percentage
cellular process (GO:0009987)	3	0.125
metabolic process (GO:0008152)	3	0.125
biological regulation (GO:0065007)	2	0.083
No PANTHER category is assigned (UNCLASSIFIED)	20	0.833
localization (GO:0051179)	1	0.042
